# Supplementary material for: Hidden Hazards: Assessment of Exposure Risks from 3-Monochloropropane-1,2-diol Ester (3-MCPDE) and Glycidyl Ester (GE) Consumption Among Malaysian Consumers
Source: Toxics. 2026 Apr 16;14(4):331. doi: 10.3390/toxics14040331 (PMC13119714; doi:10.3390/toxics14040331)
Supplement: Supplementary file 1 [file toxics-14-00331-s001.zip]

Archive with 4 entries (4 files):
- Supplementary S1 (MANS consumption data).pdf
- Supplementary S1.1 (GCMS).pdf
- Supplementary S2_Dietary exposure, MOE.pdf
- Supplementary S3_LCR,ACR,DALY.pdf
